# Supplementary material for: Early environmental factors and somatic comorbidity in schizophrenia and nonschizophrenic psychoses: A 50-year follow-up of the Northern Finland Birth Cohort 1966
Source: Eur Psychiatry. 2020 Feb 21;63(1):e24. doi: 10.1192/j.eurpsy.2020.25 (PMC7315879; doi:10.1192/j.eurpsy.2020.25)
Supplement: Supplementary file 1 [file S0924933820000255sup.zip]

Archive with 2 entries (2 files):
- S0924933820000255sup002.docx
- S0924933820000255sup001.docx
